# Supplementary material for: Dengue Virus Infection of Human Retinal Müller Glial Cells
Source: Viruses. 2023 Jun 21;15(7):1410. doi: 10.3390/v15071410 (PMC10385653; doi:10.3390/v15071410)
Supplement: Supplementary file 1 [file viruses-15-01410-s001.zip]

Archive with 1 entries (1 files):
- viruses-2445251-supplementary.pdf
